# Supplementary material for: High Levels of Variation Within Gene Sequences of Olea europaea L
Source: Front Plant Sci. 2019 Jan 8;9:1932. doi: 10.3389/fpls.2018.01932 (PMC6331486; doi:10.3389/fpls.2018.01932)
Supplement: Table S4 — Haplotypes obtained at the four gene fragments in the 90 cultivars, with SNPs, indels and SSRs detected. No color refers to unlinked polymorphisms, different colors refer to different groups of linkage. Purple boxes indicate the position of recombination sites. Amino acid changes are reported. [file Table_4.XLS]

## Sheet: Suppl. Table S4
Table S4 | Haplotypes obtained at the four gene fragments in the 90 cultivars, with SNPs, indels and SSRs detected.
No color refers to unlinked polymorphisms, different colors refer to different groups of linkage.
Purple boxes indicate the position of recombination sites.
Amino acid changes are reported.
OeACP1
		EXON 2
AMINOACIDS		N/T		P/R	P/S
POSITION (bp)	181	217	245	259	279	306-312	323	324	333	343	371	380	390	407	485-496	503	520	526	537	551	583	630	656	675	682	685	778	793	802	806	825	850	901
HAPLOTYPES	A/C	A/C	A/C	C/G	C/T	TGTTGTT/ ‾	C/T	A/G	G/T	A/T	C/T	C/G	G/T	C/T	ACCAAGTAGAGC/‾	G/T	A/C	A/G	T/‾	A/G	C/T	C/T	C/T	A/T	A/G	A/G	A/T	A/T	TAG/‾	C/T	C/T	C/T	C/T
1A	C	A	A	C	C	‾	C	A	T	T	C	G	G	T	ACCAAGTAGAGC	T	C	G	T	G	T	T	C	T	G	A	T	T	‾	T	C	T	C
3A	C	A	C	G	T	TGTTGTT	T	G	G	A	T	C	T	T	‾	G	A	G	T	A	C	C	T	A	A	G	T	A	TAG	C	T	C	T
3B	C	C	C	G	T	TGTTGTT	T	G	G	A	T	C	T	T	‾	G	A	A	T	A	C	C	T	A	A	G	T	A	TAG	C	T	C	T
3C	C	A	C	G	T	TGTTGTT	T	G	G	A	T	C	T	T	‾	G	A	G	‾	A	C	C	T	A	A	G	T	A	TAG	C	T	C	T
3D	C	A	C	G	T	TGTTGTT	T	G	G	A	T	C	T	C	‾	T	A	G	‾	A	C	C	T	A	A	G	T	A	TAG	C	T	C	T
3E	A	A	C	G	T	TGTTGTT	T	G	G	A	T	C	T	T	‾	G	A	G	T	A	C	C	T	A	A	G	A	A	TAG	C	T	C	T
OeACP2																														EXON 2
AMINOACIDS																														A/V	D/N		R/G		F/L	I/V
POSITION (bp)	28	46	63	64	92	103	107	108	111	112	114	118	129	140	147	148	151	182	184	187	189	190	192	199	203	212	218	226	239	257	262	285	292	303	318	337	348	357	372	397	421	437	438	467	470	480	488	495	516
HAPLOTYPES	C/T	‾/CT	A/T	G/T	G/C	G/C	C/T	A/T	A/G	C/T	A/T	C/T	C/T	C/T	C/T	G/C	A/T	C/T	A/T	A/C	G/T	C/T	A/T	A/T	A/G	G/T	‾/CA	C/T	T(7-9)	C/T	A/G	A/T	A/G	C/T	G/T	A/G	A/G	G/C	C/T	A/G	C/T	G/T	A/T	‾/TTA	A/G	A/G	A/G	G/C	C/T
2LA	C	‾	T	T	G	G	C	A	A	T	A	C	C	C	T	G	A	T	T	A	G	T	T	T	G	T	‾	C	T7	T	A	A	G	C	G	A	G	C	T	G	T	T	T	‾	A	A	G	G	C
2LB	C	‾	T	T	G	G	C	A	A	T	A	C	C	C	T	G	A	T	T	A	G	T	T	T	G	T	‾	C	T7	T	A	A	G	C	G	A	G	C	T	G	T	T	T	‾	A	A	G	G	C
2A	C	‾	T	T	G	G	C	T	G	T	A	C	T	C	C	C	A	C	T	C	T	T	A	A	G	G	‾	C	T7	T	G	T	A	T	T	A	G	G	T	A	T	G	T	‾	G	A	A	C	C
2C	C	‾	T	T	G	G	C	T	G	T	A	C	T	C	C	C	A	C	T	C	T	T	A	A	G	G	‾	C	T7	T	G	T	A	T	T	A	A	G	T	A	T	G	T	‾	G	A	A	C	C
2D	C	‾	T	T	G	G	C	T	G	T	A	C	T	C	C	C	A	C	T	C	T	T	A	A	G	G	‾	C	T7	T	G	T	A	T	T	A	A	G	T	A	T	G	T	‾	G	A	A	C	C
2E	C	‾	T	T	G	G	C	T	G	T	A	C	T	C	C	C	A	C	T	C	T	T	A	A	G	G	‾	C	T7	T	G	T	A	T	T	A	A	G	T	A	T	G	T	‾	G	A	A	C	C
4A	T	CT	A	G	C	G	T	T	G	C	T	T	T	T	C	G	T	C	A	C	T	C	A	A	A	T	CA	T	T8	T	A	T	G	C	G	A	A	G	T	A	C	G	A	TTA	A	G	A	C	T
4C	T	CT	A	G	C	G	T	T	G	C	T	T	T	T	C	G	T	C	A	C	T	C	A	A	A	T	CA	T	T8	C	A	T	G	C	G	A	A	G	T	A	C	G	A	TTA	A	G	A	C	T
4D	T	CT	A	G	C	C	T	T	G	C	T	T	T	T	C	G	T	C	A	C	T	C	A	A	A	T	CA	T	T8	T	A	T	G	C	G	A	A	G	T	A	C	G	A	TTA	A	G	A	C	T
4F	T	CT	A	G	C	G	T	T	G	C	T	T	T	T	C	G	T	C	A	C	T	C	A	A	A	T	CA	T	T9	T	A	T	G	C	G	G	A	G	T	A	C	G	A	TTA	A	G	A	C	T
4I	T	CT	A	G	C	G	T	T	G	C	T	T	T	T	T	G	T	C	A	C	T	C	A	A	A	T	CA	T	T8	T	A	T	G	C	G	A	A	G	C	A	C	G	A	TTA	A	G	A	C	T
4H	T	CT	A	G	C	G	T	T	G	C	T	T	T	T	C	G	T	C	A	C	T	C	A	A	A	T	CA	T	T8	T	A	T	G	C	G	A	A	G	T	A	C	G	A	TTA	A	G	A	C	T
4L	T	CT	A	G	C	G	T	T	G	C	T	T	T	T	C	G	T	C	A	C	T	C	A	A	A	T	CA	T	T8	T	A	T	G	C	G	A	A	G	T	A	C	G	A	TTA	A	G	A	C	T
OeLUS
			EXON 8
POSITION (bp)	122	174	259	277	345	347	398	401	442	450
HAPLOTYPES	C/T	C/T	A/G	G/T	A/T	C/T	G/T	A/G	G/C	A/C
A	C	T	G	G	A	C	T	A	G	A
B	T	T	G	G	A	T	T	A	G	A
C	T	T	A	T	T	T	G	G	G	A
D	T	T	A	T	T	T	G	G	C	A
E	T	T	G	T	T	T	G	G	G	A
F	T	C	A	T	T	T	G	G	G	A
G	T	T	A	T	T	T	G	G	G	C
OeSUT1
	EXON																							EXON
POSITION (bp)	79	143	161	176	181	194	207	238	243	259	271	273	304	319	321-487	532	566	590	596	626-644	640	643	680	735	759	765
HAPLOTYPES	C/T	A/C	T/‾	G/T	A/G	A/G	C/T	A/T	C/T	C/T	A/G	A/T	A/T	C/T	IN/DEL	A/G	C/T	A/G	A/G	INDEL	C/T	C/T	A/T	A/G	A/G	A/G
L1	C	A	‾	G	A	A	C	T	C	C	G	A	T	C	166bp	A	C	A	A	19bp	T	T	T	A	A	G
L2	C	A	‾	G	A	A	C	T	C	C	G	A	T	C	166bp	A	C	G	A	19bp	T	T	T	A	A	G
M1	C	A	‾	T	A	A	C	T	C	T	G	A	T	C	‾	A	T	G	G	19bp	T	T	T	A	A	G
M2	C	A	‾	T	A	A	C	T	C	T	G	A	T	C	‾	A	T	G	G	19bp	T	C	T	A	A	G
M3	C	A	‾	T	A	A	C	T	T	C	G	A	T	C	‾	A	C	G	A	19bp	T	T	T	A	A	G
M6	C	A	‾	T	A	A	C	T	T	C	G	A	A	C	‾	A	C	G	A	19bp	T	T	T	A	A	G
M7	C	A	‾	T	A	A	C	T	C	C	G	A	T	C	‾	A	C	G	A	19bp	C	T	T	A	A	G
M8	C	A	‾	T	A	A	C	T	C	T	G	A	T	C	‾	A	C	G	A	19bp	T	T	T	A	A	G
M9	C	A	‾	T	A	A	C	T	C	C	G	A	T	C	‾	A	C	A	A	19bp	T	T	T	A	A	G
M13	C	A	‾	T	A	A	C	T	C	C	G	A	T	C	‾	A	C	G	A	19bp	T	T	T	A	A	G
M14	C	A	‾	T	A	A	C	A	C	T	G	A	T	C	‾	A	T	G	G	19bp	T	C	T	A	A	G
S1	T	C	T	G	G	G	T	T	C	C	G	T	T	T	‾	G	T	G	A	‾	‾	‾	A	A	G	A
S2	T	C	T	G	G	G	C	T	C	C	G	T	T	T	‾	G	T	G	A	‾	‾	‾	A	A	G	A
S3	T	C	T	G	G	G	C	T	C	C	A	A	T	T	‾	G	T	G	A	‾	‾	‾	A	G	G	A
S4	T	C	T	G	G	G	C	T	C	C	G	A	T	T	‾	G	T	G	A	‾	‾	‾	A	A	G	A
[truncated: 78 more columns]
